# Supplementary material for: Preconception Physical Exercise Is Associated with Phenotype-Specific Cardiovascular Alterations in Women at Risk for Gestational Hypertensive Disorders
Source: J Clin Med. 2024 Jul 16;13(14):4164. doi: 10.3390/jcm13144164 (PMC11277752; doi:10.3390/jcm13144164)
Supplement: Supplementary file 1 [file jcm-13-04164-s001.zip]

Archive with 1 entries (1 files):
- jcm-3044631-supplementary.pdf
